# Supplementary material for: Exploring the ethnomycological potential of Lentinus squarrosulus Mont. through GC–MS and chemoinformatics tools
Source: Mycology. 2019 Dec 27;11(1):78–89. doi: 10.1080/21501203.2019.1707724 (PMC7033700; doi:10.1080/21501203.2019.1707724)
Supplement: Supplemental Material [file TMYC_A_1707724_SM7630.zip]

Archive with 5 entries (4 files):
- Supplemental files/
- Supplemental files/Supplementary_file_1_.doc
- Supplemental files/Supplementary_file_2.doc
- Supplemental files/Supplementary_file_3.doc
- Supplemental files/Supplementary_file_4.doc
